# Supplementary material for: ABCC2-24C > T polymorphism is associated with the response to platinum/5-Fu-based neoadjuvant chemotherapy and better clinical outcomes in advanced gastric cancer patients
Source: Oncotarget. 2016 Jul 30;7(34):55449–57. doi: 10.18632/oncotarget.10961 (PMC5342428; doi:10.18632/oncotarget.10961)
Supplement: Supplementary file 2 [file oncotarget-07-55449-s002.xls]

## Sheet: 10-10
No.	sex	age	location	differentiation	R0	status	time	vascular invasion	Neoadjuvant chemotherapy regimen	TRG(Becker)	clinical T stage	clinical N stage	clinical M stage	clinical stage	ypTNM	Pathological T stage	pathological N stage	pathological M stage	AE	rs1801265	rs25487	rs1801159	rs1801019	rs2297597	rs17376848	rs1695	rs1045642	rs3212986	rs717620	rs1801160	rs1801131	rs1801133
65	F	59	Antrum	moderate	0	0	19	0	SOX	1a	3	2	0	III	PCR	0	0	0	Mild digestive tract reaction	T T	A A	G G	G G	A A	G A	G A	C T	G G	G G	G G	A A	C C
23	M	55	Antrum	poorly	0	1	7.1	0	mFOLFOX7	3	3	0	0	II	ⅢA	4	1	0	Mild digestive tract reaction，II° myelosuppression	T T	G A	A A	G G	A A	A A	A A	T T	G G	G G	G G	A A	C C
17	M	71	Antrum	moderate	0	0	54.1	0	SOX	2	4	0	0	II	ⅡA	2	1	0	mucocutanecous hemorrhage	T T	A A	G A	G G	A A	A A	A A	C T	T G	G G	G G	A A	C C
66	M	60	body	poorly	0	0	7.6	1	SOX	3	4	3	0	III	Ⅳ	4	3	1	none	T T	G A	G G	G G	A A	A A	G A	C T	G G	G A	G G	A A	C C
43	M	63	body	moderate	0	0	35.5	1	SOX	3	4	2	0	III	ⅢB	3	3	0	none	T T	G G	G A	C C	A A	A A	A A	C T	G G	G A	G G	A A	C C
44	F	62	EGJ	moderate	0	0	37.9	0	SOX	3	4	0	0	II	ⅡB	3	1	0	none	C C	G G	G A	G G	A A	A A	G A	C T	T G	G A	G G	A A	C C
1	M	62	EGJ	moderate	0	0	63	0	FOLFOX	1a	4	2	0	III	PCR	0	0	0	none	T T	G G	G A	G G	A A	A A	A A	C T	T G	G A	G G	A A	C C
36	F	55	Antrum	poorly	0	1	21	1	SOX	3	3	0	0	II	ⅢA	3	2	0	none	T T	G A	G A	C C	A A	G A	A A	C C	G G	G A	G G	A A	C C
101	M	58	Antrum	moderate	0	0	31.9	0	XELOX	3	4	2	0	III	ⅡB	3	1	0	none	T T	G G	A A	G G	A A	A A	G A		T G	G G	G G	A A	C C
41	M	66	EGJ	moderate	0	0	33.6	0	XELOX	2	4	1	0	III	ⅡB	3	1	0	none	T T	G A	A A	G C	A A	A A	A A	C C	G G	G G	G G	A A	C C
29	M	49	EGJ	moderate	0	1	24	0	XELOX	3	4	1	0	III	ⅢC	3	3	0	none	T T	G A	G A	G G	A A	A A	G A	C T	T G	G G	G G	A A	C C
50	F	30	body	poorly	1	0	10.2	1	XP	3	3	0	0	II	ⅢB	4	2	0	none	T T	G G	A A	G C	A A	A A	G A	C C	T G	G A	G G	A C	C C
68	M	58	EGJ	poorly	0	0	34.9	0	radiotherapy+S1	2	4	3	0	III	ⅡA	3	0	0	none	T T	G G	A A	G C	A A	A A	A A	T T	G G	G G	G G	A C	C C
32	M	67	EGJ	moderate	1	0	39	1	SOX	2	4	2	0	III	ⅢC	4	3	0	none	T T	G A	A A	G C	A A	A A	A A	C C	T G	G G	G G	A C	C C
56	M	54	Antrum	poorly	0	0	26.6	1	SOX+Irinotecan	3	4	1	0	III	ⅢA	4	1	0	none	T T	G A	G A	G G	A A	A A	A A	T T		G G	G G	C C	C C
42	M	60	EGJ	poorly	0	1	12	1	SOX	3	3	2	0	III	ⅢC	4	3	0	none	T T	G A	G A	G G	A A	A A	G A	C C	T G	G G	G G	C C	C C
25	M	72	EGJ	moderate	0	1	21.5	0	mFOLFOX7	1b	4	1	0	III	ⅢB	4	2	0	none	C T	G G	A A	G G	G A	A A	A A	C C	G G	A A	G G	A A	C T
14	M	75	Antrum	moderate	0	1	29.7	0	mFOLFOX7	3	4	2	0	III	ⅢB	4	1	0	III°myelosuppression	T T	G G	A A	G C	A A	G A	G A	C C	G G	G A	G G	A A	C T
96	F	51	body	poorly	0	0	48.8	0	SOX	1a	4	1	0	III	PCR	0	0	0	digestive tract reaction;myelosuppression	T T	G G	G A	G C	A A	A A	G A	C T	T T	G G	G A	A A	C T
86	M	71	body	moderate	0	1	17	0	SOX	3	4	1	0	III	ⅡB	4	0	0	IV°digestive tract reaction	T T	G G	A A	G C	A A	A A	A A	C T	T G	G G	G G	A A	C T
5	M	52	body	poorly	0	1	8	0	mFOLFOX7	2	4	0	0	II	ⅢB	4	1	0	Mild digestive tract reaction	T T	G G	A A	G C	A A	A A	G A	C C	G G	G G	G G	A A	C T
30	M	51	body	moderate	0	0	37.2	1	SOX	3	4	2	0	III	ⅢC	4	3	0	I°digestive tract reaction	T T	G G	G A	G C	A A	A A	G A	T T	G G	G G	G G	A A	C T
107	M	70	EGJ	poorly	0	0	14.6	0	SOX	3	4	2	0	III	ⅡA	3	0	0	none	C T	G A	A A	G C	A A	A A	A A	C T	T G	G A	G G	A A	C T
69	M	72	EGJ	moderate	0	0	25.5	1	XELOX	3	4	1	0	III	ⅢC	4	3	0	none	T T	G A	A A	G G	A A	A A	G A	C T	G G	G A	G G	A A	C T
106	M	46	body	poorly	0	0	29.4	0	SOX	3	4	3	0	III	ⅡA	3	0	0	none	T T	G G	G G	G C	A A	A A	A A	C C	T T	G A	G G	A A	C T
70	M	66	EGJ	moderate	0	0	30.9	1	SOX	3	3	1	0	II	ⅡA	3	0	0	none	T T	G G	A A	G G	A A	A A	G A	C T	T T	G A	G G	A A	C T
47	M	63	EGJ	moderate	0	0	34.8	0	XELOX	3	3	0	0	II	ⅡA	3	0	0	none	T T	G A	A A	G C	A A	A A	G A	C T	T G	G A	G G	A A	C T
46	M	66	Antrum	moderate	0	0	36.7	0	SOX	3	4	0	0	II	ⅢA	3	2	0	none	T T	G A	A A	G C	A A	A A	G A	C T	T G	G A	G G	A A	C T
74	M	64	Antrum	poorly	0	0	43.8	0	XELOX	1b	4	2	0	III	IA	1	0	0	none	T T	G G	A A	G G	A A	A A	A A	C T	G G	G A	G G	A A	C T
100	M	68	Antrum	moderate	0	0	44.9	0	SOX	3	4	0	0	II	IB	2	0	0	none	T T	G G	G A	G G	A A	A A	G A	C T	T T	G A	G G	A A	C T
90	M	68	Antrum	poorly	0	0	45.4	0	XELOX	1b	3	0	0	II	IA	1	0	0	none	T T	G G	G A	G G	A A	A A	G G	C C	T G	G A	G G	A A	C T
95	F	43	Antrum	moderate	0	0	47.2	0	XELOX	2	3	1	0	II	ⅡA	2	1	0	none	T T	G G	A A	G C	A A	A A	A A	C T	T G	G A	G G	A A	C T
94	M	38	Antrum	moderate	0	0	47.6	0	XELOX	3	4	1	0	III	IB	2	0	0	none	C T	G G	G A	G G	A A	A A	G A	C T	G G	G A	G G	A A	C T
21	F	65	body	poorly	0	0	18.3	0	XELOX	2	4	2	0	III	ⅡB	4	0	0	none	T T	G G	G G	G C	A A	A A	A A	C C	T G	G G	G G	A A	C T
45	F	36	body	poorly	0	0	22.7	0	SOX	3	4	0	0	II	ⅡB	4	0	0	none	T T	G G	G A	G C	A A	A A	A A	C T	G G	G G	G G	A A	C T
18	M	57	Antrum	moderate	0	0	24.8	0	XELOX	1b	3	1	0	II	ⅢA	4	1	0	none	T T	G G	A A	G G	A A	G G	A A	C T	T T	G G	G G	A A	C T
37	M	70	body	poorly	0	0	37	1	XELOX	3	4	3	0	III	ⅢB	3	3	0	none	T T	G A	G A	G G	A A	G A	G A	C C	T G	G G	G G	A A	C T
77	M	61	EGJ	moderate	0	0	38.8	0	SOX	3	3	1	0	II	IB	2	0	0	none	T T	G G	G A	G G	A A	A A	G A	T T	G G	G G	G G	A A	C T
87	F	44	Antrum	moderate	0	0	40.2	0	XELOX	3	4	1	0	III	IB	2	0	0	none	T T	G G	A A	G G	A A	A A	A A	C C	T G	G G	G G	A A	C T
27	M	63	EGJ	moderate	0	0	40.9	0	SOX	2	4	1	0	III	ⅢB	4	3	0	none	T T	G G	G A	G G	A A	A A	G A	C C	T G	G G	G G	A A	C T
75	M	52	Antrum	poorly	0	0	44.1	1	XELOX	3	3	0	0	II	ⅢA	4	1	0	none	T T	G A	G A	G G	A A	A A	A A	C T	T G	G G	G G	A A	C T
92	M	49	EGJ	moderate	0	0	47.8	0	SOX	3	3	0	0	II	ⅡA	3	0	0	none	T T	G G	G A	G G	A A	A A	G A	T T	G G	G G	G G	A A	C T
98	M	56	Antrum	moderate	0	0	48	0	SOX	2	3	0	0	II	ⅡB	4	0	0	none	T T	G G	A A	G G	A A	A A	G A	T T	T G	G G	G G	A A	C T
26	F	55	body	poorly	0	0	51.8	0	SOX	2	4	1	0	III	IB	2	0	0	none	T T	G G	A A	G G	A A	A A	A A	C T	T T	G G	G A	A A	C T
22	M	67	Antrum	moderate	0	0	53.8	0	XELOX	2	4	3	0	III	IB	2	0	0	none	T T	G A	G A	G C	A A	A A	G A	C T	T G	G G	G G	A A	C T
8	F	61	EGJ	moderate	0	0	68	0	mFOLFOX7	2	4	2	0	III	IB	2	0	0	none	T T	G A	G A	G G	A A	A A	A A	C T	G G	G G	G G	A A	C T
57	M	56	Antrum	moderate	x	1	9.6	1	SOX	2	4	3	0	III	Ⅳ	4	3	1	none	T T	G G	A A	G G	A A	A A	G A	C C	G G	G G	G G	A A	C T
49	F	65	EGJ	well	0	1	19	1	SOX	3	4	2	0	III	Ⅳ	4	2	1	none	T T	G A	G A	G G	A A	A A	G A	C C	G G	G G	G G	A A	C T
7	F	60	EGJ	moderate	0	1	19.2	1	mFOLFOX7	3	4	2	0	III	ⅢC	4	3	0	none	T T	G G	G A	C C	A A	A A	G A	C C	T G	G G	G G	A A	C T
81	M	64	Antrum	poorly	0	1	22.8	1	XELOX	3	4	2	0	III	ⅢB	3	3	0	none	T T	G G	G A	G G	A A	G A	G A	T T	T G	G G	G G	A A	C T
58	F	58	Antrum	moderate	0	1	28	0	XELOX	3	3	0	0	II	ⅡB	3	1	0	none	T T	G G	G A	G G	A A	A A	G A	C T	T G	G G	G G	A A	C T
4	M	50	body	moderate	0	1	43.8	1	mFOLFOX7	2	4	2	0	III	ⅢB	3	3	0	none	T T	G G	A A	G C	A A	A A	G A	C T	T G	G G	G G	A A	C T
33	M	67	EGJ	moderate	0	0	36.6	0	Paclitaxel+Capecitabine+Oxaliplatin	1a	4	1	0	III	PCR	0	0	0	severe myelosuppression	T T	G A	A A	G G	A A	A A	G A	C C	G G	A A	G G	A C	C T
35	M	58	Antrum	poorly	0	0	16.6	1	XP	3	4	2	0	III	ⅢC	3	3	0	digestive tract reaction1°	C T	G G	G A	G C	A A	A A	G A	C C	T T	G G	G G	A C	C T
72	M	59	EGJ	moderate	0	0	30.6	1	SOX	3	3	1	0	II	ⅢA	3	2	0	none	T T	G A	A A	G G	A A	G A	G A	C T	T G	G A	G G	A C	C T
89	F	70	EGJ	poorly	0	0	39.3	0	SOX	3	4	1	0	III	ⅡB	4	0	0	none	C T	G G	G A	G C	A A	G A	G A	C C	T G	G A	G G	A C	C T
10	F	50	Antrum	poorly	0	0	71	0	mFOLFOX7	3	4	1	0	III	ⅢA	4	1	0	none	T T	G A	A A	G C	A A	A A	A A	C C	G G	G A	G G	A C	C T
3	F	62	Antrum	moderate	0	0	82	0	mFOLFOX7	3	3	0	0	II	ⅡA	3	0	0	none	C T	A A	G A	G G	A A	A A	A A	C T	G G	G A	G G	A C	C T
78	F	31	EGJ	poorly	0	1	6.1	1	XELOX	3	4	2	0	III	Ⅳ	3	1	1	none	C C	G G	A A	G G	A A	A A	G A	C T	G G	G A	G G	A C	C T
93	M	60	body	poorly	0	1	30	0	SOX	3	4	1	0	III	ⅢC	4	3	0	none	T T	G G	G A	G G	A A	A A	G A	C C	T G	G A	G G	A C	C T
53	M	60	Antrum	moderate	0	0	8.7	0	Radiotherapy+S1	1b	4	1	0	III	ⅡA	3	0	0	none	T T	G G	A A	G G	A A	G A	A A	T T	T G	G G	G G	A C	C T
63	M	68	EGJ	poorly	0	0	9.8	1	SOX	3	3	2	0	III	IB	2	0	0	none	T T	G A	A A	G G	A A	A A	G A	C T	T G	G G	G G	A C	C T
51	M	59	EGJ	moderate	0	0	29.3	0	Radiotherapy+GOF+FOLFOX	1a	4	2	0	III	IA	0	1	0	none	T T	G G	A A	G G	A A	A A	G A	C C	G G	G G	G G	A C	C T
31	M	50	EGJ	poorly	0	0	40.9	0	XELOX	3	4	2	0	III	ⅡB	3	1	0	none	T T	G G	A A	G G	A A	A A	A A	C T	T G	G G	G G	A C	C T
6	M	66	EGJ	moderate	0	1	17.9	0	mFOLFOX7	3	3	1	0	II	ⅢA	4	0	0	none	T T	A A	A A	G G	A A	A A	G A	T T	G G	G G	G G	A C	C T
2	M	52	body	moderate	0	1	18.9	0	FOLFOX	2	4	2	0	III	ⅢB	3	3	0	none	T T	G G	G A	G G	A A	A A	G A	C C	T G	G G	G G	A C	C T
9	F	54	Antrum	moderate	0	0	61	0	mFOLFOX7	1a	3	1	0	II	IA	0	1	0	none	C C	A A	A A	G G	A A	A A	G A	T T	T G	A A	G G	A A	T T
62	F	45	body	poorly	0	1	13.1	1	XP	3	4	2	0	III	Ⅳ	4	3	1	digestive tract reaction;alopecia;deadlimb;	T T	G A	G A	G G	A A	A A	G A	C T	T G	G A	G G	A A	T T
67	M	61	body	poorly	0	0	27.4	1	XP	3	4	3	0	III	ⅢC	4	3	0	I°neurotoxicity，I°digestive tract reaction	T T	G A	A A	G G	A A	G A	G A	C T	T G	G A	G G	A A	T T
12	M	45	Antrum	poorly	0	0	65	0	mFOLFOX7	2	4	1	0	III	ⅡB	4	0	0	Mild digestive tract reaction	T T	G A	G G	G C	A A	A A	G A	C C	T T	G A	G G	A A	T T
102	M	62	EGJ	poorly	0	1	15	1	SOX	3	4	2	0	III	ⅢA	4	0	0	II°myelosuppression	C T	G G	A A	C C	A A	A A	A A	T T		G G	G G	A A	T T
20	M	74	EGJ	moderate	0	0	54	0	SOX	1a	3	2	0	III	PCR	0	0	0	myelosuppression	T T	G G	G A	G G	A A	A A	A A	C C	G G	G G	G G	A A	T T
103	F	62	EGJ	poorly	0	0	27.7	0	Paclitaxel+S1	2	4	1	0	III	ⅢB	3	3	0	not available	C T	G A	A A	G G	A A	A A	A A	T T	G G	G G	G G	A A	T T
105	F	62	Antrum	poorly	0	1	22	0	Paclitaxel+Capecitabine	3	4	1	0	III	ⅡB	3	1	0	not available	T T	G G	A A	G G	A A	A A	A A	T T	G G	G G	G G	A A	T T
54	M	66	Antrum	poorly	0	0	6.5	0	SOX	3	3	2	0	III	ⅢA	1	0	0	none	T T	G A	A A	G G	A A	A A	G A	C C	T G	G G	G G	A A	T T
59	F	63	EGJ	moderate	0	0	16.6	0	SOX	1b	3	0	0	II	ⅢA	3	2	0	none	T T	G A	A A	G G	A A	A A	A A	C T	T T	G A	G G	A A	T T
48	M	55	Antrum	moderate	0	0	20.9	0	SOX	1b	4	3	0	III	ⅡA	2	1	0	none	T T	G G	G A	G G	G A	A A	G A	C T	G G	G A	G G	A A	T T
84	M	64	Antrum	poorly	0	0	28	0	SOX	3	4	1	0	III	IB	2	0	0	none	T T	G G	G A	G G	A A	A A	A A	C C	G G	G A	G G	A A	T T
71	M	68	EGJ	moderate	0	0	34.5	0	SOX	1a	3	1	0	II	PCR	0	0	0	none	C T	G G	G A	G G	A A	A A	A A	T T	T G	G A	G G	A A	T T
76	M	54	body	moderate	0	0	39.4	0	XELOX	2	4	2	0	III	ⅡA	2	1	0	none	T T	G G	A A	G G	A A	G G	G A	C C	G G	G A	G G	A A	T T
73	F	52	body	poorly	0	0	43	1	XELOX	3	4	1	0	III	ⅢB	3	3	0	none	C T	G G	A A	G C	A A	A A	G A	C T	G G	G A	G G	A A	T T
11	M	48	body	moderate	0	0	60	0	mFOLFOX7	3	4	2	0	III	ⅢB	4	1	0	none	T T	G A	A A	G C	A A	A A	A A	C T	T G	G A	G G	A A	T T
13	F	26	EGJ	poorly	0	1	16.6	1	mFOLFOX7	1b	4	2	0	III	ⅢB	4	1	0	none	T T	G A	G G	G G	A A	A A	A A	C C	T G	G A	G G	A A	T T
85	M	70	EGJ	poorly	0	1	29	0	SOX	1b	4	1	0	III	ⅡA	3	0	0	none	T T	A A	G A	G G	A A	A A	G A	C C	G G	G A	G G	A A	T T
64	M	69	EGJ	moderate	0	0	8.2	0	SOX	3	3	1	0	II	ⅡB	3	1	0	none	T T	G G	G G	G G	A A	A A	A A	C T	T G	G G	G G	A A	T T
99	M	74	EGJ	moderate	0	0	17.8	0	SOX	3	4	2	0	III	ⅢA	4	1	0	none	T T	G G	G A	G G	A A	G A	A A	C T	T G	G G	G G	A A	T T
61	M	56	body	well	0	0	26	0	SOX	3	4	2	0	III	IB	1	0	0	none	C T	G A	A A	G G	G A	A A	G A	C T	G G	G G	G G	A A	T T
104	F	39	Antrum	poorly	0	0	31.1	0	SOX	3	4	0	0	II	ⅡB	4	0	0	none	T T	G G	A A	G G	A A	A A	G A	T T	T T	G G	G G	A A	T T
60	M	62	EGJ	moderate	0	0	35.2	1	SOX	3	4	0	0	II	ⅢB	4	2	0	none	T T	G A	A A	G C	A A	A A	G A	T T	T G	G G	G G	A A	T T
52	M	44	Antrum	poorly	0	0	35.3	0	XP	3	4	2	0	III	ⅡB	3	1	0	none	T T	G G	A A	G G	G A	A A	G A	C T	T G	G G	G G	A A	T T
88	M	61	body	poorly	0	0	38.6	0	SOX	3	4	2	0	III	IB	2	0	0	none	C T	G G	A A	G G	A A	G G	A A	C C	G G	G G	G G	A A	T T
80	F	41	Antrum	poorly	0	0	46	0	SOX	2	4	2	0	III	ⅡB	3	1	0	none	T T	G G	A A	G C	A A	A A	G A	C T	G G	G G	G G	A A	T T
91	M	60	body	moderate	0	0	48.9	0	XELOX	3	4	2	0	III	ⅢB	4	2	0	none	C T	G G	A A	G G	A A	A A	G A	C T	T G	G G	G G	A A	T T
15	M	52	EGJ	moderate	0	1	5.4	1	mFOLFOX7	3	4	3	0	III	ⅢC	4	2	0	none	T T	G G	A A	G G	A A	A A	G A	C T	T G	G G	G G	A A	T T
34	M	65	EGJ	moderate	0	1	5.5	1	SOX	3	3	0	0	II	ⅢB	4	2	0	none	T T	G G	A A	G G	A A	A A	A A	C T	G G	G G	G G	A A	T T
24	M	68	body	moderate	0	1	7.7	0	Paclitaxel+Capecitabine	2	4	3	0	III	ⅡB	4	0	0	none	T T	G G	G G	G G	A A	G A	A A	C C	G G	G G	G G	A A	T T
19	M	69	EGJ	poorly	0	1	8.6	1	mFOLFOX7	2	4	3	0	III	ⅢC	4	3	0	none	C T	A A	G A	G G	A A	A A	A A	C C	G G	G G	G G	A A	T T
79	M	73	Antrum	poorly	0	1	11	0	SOX	2	4	2	0	III	ⅢA	2	3	0	none	T T	A A	G A	G C	A A	A A	A A	C C	T T	G G	G G	A A	T T
38	F	73	body	poorly	1	1	11.6	0	XP	2	3	1	0	II	ⅡB	4	0	0	none	T T	G A	G A	G C	A A	G G	G A	T T	T T	G G	G G	A A	T T
82	M	60	EGJ	poorly	0	1	16.7	0	XELOX	3	3	0	0	II	ⅢC	4	3	0	none	C T	G G	A A	G G	A A	A A	A A	C T	T G	G G	G G	A A	T T
55	F	50	body	moderate	0	1	23	1	SOX	3	3	1	0	II	ⅢC	3	3	0	none	T T	G A	G A	G G	A A	G A	G A	C T	G G	G G	G G	A A	T T
16	M	51	EGJ	moderate	0	1	28	0	mFOLFOX7	3	4	3	0	III	ⅢA	4	1	0	none	T T	A A	A A	G G	A A	A A	A A	C T	T G	G G	G G	A A	T T
83	M	41	body	poorly	0	1	28	0	XELOX	3	3	1	0	II	ⅢC	4	2	0	none	T T	G G	G A	G G	A A	G G	A A	C C	T G	G G	G G	A A	T T
